# Supplementary material for: Role of Betaglycan in TGF-β Signaling and Wound Healing in Human Endometriotic Epithelial Cells and in Endometriosis
Source: Biology (Basel). 2022 Mar 26;11(4):513. doi: 10.3390/biology11040513 (PMC9027931; doi:10.3390/biology11040513)
Supplement: Supplementary file 1 [file biology-11-00513-s001.zip]

Archive with 1 entries (1 files):
- biology-1623644-supplementary.pdf
